# Supplementary material for: The composition of the gut microbiota is altered in biliary atresia with cholangitis
Source: Front Surg. 2022 Sep 20;9:990101. doi: 10.3389/fsurg.2022.990101 (PMC9632985; doi:10.3389/fsurg.2022.990101)
Supplement: Supplementary file 1 [file Table1.xlsx]

## Sheet: 样本信息统计表
	Sample\Info	Seq_num	Mean_length	Min_length	Max_length
BAcho	BA1	46746	443.379	283	455
	BA2	35997	449.447	379	453
	BA3	36643	449.515	381	454
	BA4	30047	443.205	422	454
	BA5	35767	449.502	423	452
	BA6	80918	447.743	276	457
	BA7	41939	445.573	419	452
	BA8	34556	449.758	283	499
	BA9	34266	447.918	380	453
BAnoncho	BA10	33479	438.603	379	452
	BA11	41664	448.045	379	453
	BA12	38578	448.789	283	452
	BA13	38330	449.904	366	453
	BA14	35060	449.639	379	451
	BA15	36042	437.087	304	460
	BA16	36266	441.385	283	452
	BA17	34216	436.051	202	472
	BA18	43770	438.792	369	451
sum		714284	8014.33
standard deviation		11062.1	4.90305
mean		39682.4	445.241
